# Supplementary material for: 2,3,7,8-Tetrachlorodibenzo-p-dioxin (TCDD)-elicited effects on bile acid homeostasis: Alterations in biosynthesis, enterohepatic circulation, and microbial metabolism
Source: Sci Rep. 2017 Jul 19;7:5921. doi: 10.1038/s41598-017-05656-8 (PMC5517430; doi:10.1038/s41598-017-05656-8)
Supplement: Supplementary file 2 — Supplementary Tables [file 41598_2017_5656_MOESM2_ESM.xls]

## Sheet: Supp Table S1
Supplementary Table S1: RNA-Seq analysis of differential gene expression in the liver and ileum of TCDD-treated mice. Fold changes (FC) represent expression relative to the vehicle control. P1(t) values represent posterior probabilities of activity on a per gene and dose basis using the model based t-value.
Tissue	Ensembl_ID	EntrezGene_ID	EntrezGene_Symbol	Common_Symbol	Gene_Name	FC_0.01	FC_0.03	FC_0.1	FC_0.3	FC_1	FC_3	FC_10	FC_30	P1(t)_0.01	P1(t)_0.03	P1(t)_0.1	P1(t)_0.3	P1(t)_1	P1(t)_3	P1(t)_10	P1(t)_30	Differentially Expressed?	AhR Binding?	pDREs	ED50 (µg/kg TCDD)	BMD (µg/kg TCDD)	BMDL (µg/kg TCDD)
Liver	ENSMUSG00000027048	27413	Abcb11	BSEP	ATP-binding cassette, sub-family B (MDR/TAP), member 11 [Source:MGI Symbol;Acc:MGI:1351619]	1.18266	1.03861	1.11946	0.958232	0.75314	0.684795	0.582966	0.211036	-0.122424	-0.993292	-0.561344	-0.9767	0.599311	0.868752	0.985138	1	YES	YES	5	12.2831	1.73158	0.592354
Liver	ENSMUSG00000025194	12780	Abcc2	MRP2	ATP-binding cassette, sub-family C (CFTR/MRP), member 2 [Source:MGI Symbol;Acc:MGI:1352447]	0.97124	0.991158	0.864576	1.07381	1.18601	1.1569	1.04682	1.16281	-1.02886	-1.05731	-0.405198	-0.877742	-0.220223	-0.405198	-0.982422	-0.368344	NO	YES	3
Liver	ENSMUSG00000020865	76408	Abcc3	MRP3	ATP-binding cassette, sub-family C (CFTR/MRP), member 3 [Source:MGI Symbol;Acc:MGI:1923658]	0.954482	0.934295	0.836743	1.17722	1.52466	1.58041	1.03757	1.76587	-3.92293	-3.65625	-1.52198	-1.82148	0.839825	0.903142	-4.01062	0.980768	YES	YES	3	0.305855	No model fit	No model fit
Liver	ENSMUSG00000032849	239273	Abcc4	MRP4	ATP-binding cassette, sub-family C (CFTR/MRP), member 4 [Source:MGI Symbol;Acc:MGI:2443111]	0.73825	0.910311	1.2558	1.9182	1.34822	1.44049	5.80504	58.061	0.0486249	-0.255681	-0.08559	0.660415	0.0337197	0.163474	0.998851	1	YES	YES	29	9.85971	4.74375	3.76616
Liver	ENSMUSG00000032047	110446	Acat1		acetyl-Coenzyme A acetyltransferase 1 [Source:MGI Symbol;Acc:MGI:87870]	1.11361	1.11283	0.816324	0.9532	1.08576	1.09574	0.778724	0.541293	0.248745	0.241026	0.786839	-0.158357	0.0561266	0.124776	0.903785	0.999948	YES	YES	1	9.83881	No model fit	No model fit
Liver	ENSMUSG00000023832	110460	Acat2		acetyl-Coenzyme A acetyltransferase 2 [Source:MGI Symbol;Acc:MGI:87871]	1.01902	1.09682	0.885285	0.909888	1.00913	1.03374	0.905432	0.312623	-1.04691	-0.748277	-0.549628	-0.738062	-1.05731	-1.01704	-0.706751	0.999993	YES	NO	4	13.755	15.276	9.4656
Liver	ENSMUSG00000017307	170789	Acot8		acyl-CoA thioesterase 8 [Source:MGI Symbol;Acc:MGI:2158201]	0.992032	0.871322	0.824983	0.902125	0.984142	0.962628	1.01242	0.687628	-4.1609	-0.939796	0.175712	-1.94391	-4.10892	-3.78053	-4.1324	0.981192	YES	NO	2	20.2504	26.0377	21.2242
Liver	ENSMUSG00000021751	93732	Acox2		acyl-Coenzyme A oxidase 2, branched chain [Source:MGI Symbol;Acc:MGI:1934852]	1.13609	1.08336	0.976224	1.02743	0.948597	1.02431	0.977161	1.04888	-0.146717	-0.630201	-1.01704	-1.00338	-0.860945	-1.01704	-1.02118	-0.893914	NO	YES	4
Liver	ENSMUSG00000021210	83702	Akr1c6		aldo-keto reductase family 1, member C6 [Source:MGI Symbol;Acc:MGI:1933427]	1.07522	0.954902	0.880747	0.776045	0.723769	0.648401	0.39427	0.0451543	-3.74068	-3.9972	-2.98323	-0.888489	-0.0575648	0.650332	0.999167	1	YES	NO	2	12.3672	2.81102	2.26374
Liver	ENSMUSG00000038641	208665	Akr1d1		aldo-keto reductase family 1, member D1 [Source:MGI Symbol;Acc:MGI:2384785]	1.03285	1.02272	0.775821	0.968657	1.03602	1.03108	0.570112	0.0613824	-0.284581	-0.288856	0.210052	-0.284581	-0.281063	-0.284581	0.855069	1	YES	YES	2	12.1419	8.27675	5.37531
Liver	ENSMUSG00000022244	17117	Amacr		alpha-methylacyl-CoA racemase [Source:MGI Symbol;Acc:MGI:1098273]	0.902777	0.876832	1.01991	0.997804	1.12952	1.2425	0.929992	0.298762	-0.331346	-0.0149879	-1.02513	-1.05959	-0.122424	0.666458	-0.65253	1	YES	YES	3	14.9991	No model fit	No model fit
Liver	ENSMUSG00000039653	12012	Baat		bile acid-Coenzyme A: amino acid N-acyltransferase [Source:MGI Symbol;Acc:MGI:106642]	1.05204	1.08695	0.766157	0.879879	0.80724	0.76344	0.453999	0.0832204	-0.226468	-0.117307	0.685418	0.0864166	0.495528	0.699765	0.999704	1	YES	NO	0	10.9906	3.10701	2.49767
Liver	ENSMUSG00000033022	12583	Cdo1		cysteine dioxygenase 1, cytosolic [Source:MGI Symbol;Acc:MGI:105925]	0.888509	0.953225	0.841216	0.889321	0.691768	0.726575	0.619942	0.372661	0.325012	-0.158357	0.665525	0.317481	0.991258	0.975789	0.99916	1	YES	YES	1	10.7389	1.03026	0.164048
Liver	ENSMUSG00000026818	12613	Cel		carboxyl ester lipase [Source:MGI Symbol;Acc:MGI:88374]	0.720399	0.582878	0.482267	0.482267	0.482267	0.574019	0.482267	0.742151	-0.441834	0.197124	0.612247	0.612247	0.612247	0.238568	0.612247	-0.526017	NO	NO	1
Liver	ENSMUSG00000050370	12642	Ch25h		cholesterol 25-hydroxylase [Source:MGI Symbol;Acc:MGI:1333869]	0.809947	1.62448	1.10378	1.11029	1.39269	1.8362	4.2284	6.20102	0.0263201	0.685418	-0.213605	-0.204482	0.347443	0.847013	0.99971	0.999984	YES	NO	1	2.99294	2.70591	1.95348
Liver	ENSMUSG00000023044	246277	Csad		cysteine sulfinic acid decarboxylase [Source:MGI Symbol;Acc:MGI:2180098]	0.892691	0.966242	0.441282	0.456561	0.432104	0.220791	0.253314	0.420547	-0.982422	-1.05308	0.660751	0.612247	0.688517	0.987812	0.97491	0.724252	YES	YES	1	Not sigmoidal	0.109991	0.0231412
Liver	ENSMUSG00000026170	104086	Cyp27a1		cytochrome P450, family 27, subfamily a, polypeptide 1 [Source:MGI Symbol;Acc:MGI:88594]	0.954554	0.879777	0.899376	0.881882	0.781639	1.00648	0.647485	0.422607	-0.748277	0.373432	0.0995643	0.345914	0.954363	-1.05308	0.999703	1	YES	YES	2	9.93101	No model fit	No model fit
Liver	ENSMUSG00000023963	56050	Cyp39a1		cytochrome P450, family 39, subfamily a, polypeptide 1 [Source:MGI Symbol;Acc:MGI:1927096]	1.3088	1.2591	1.00234	1.00749	1.02383	0.625316	1.48622	2.11365	-0.195634	-0.380648	-1.05991	-1.05904	-1.05124	0.572444	0.345914	0.94255	YES	NO	4	Not sigmoidal	No model fit	No model fit
Liver	ENSMUSG00000056035	13112	Cyp3a11		cytochrome P450, family 3, subfamily a, polypeptide 11 [Source:MGI Symbol;Acc:MGI:88609]	1.03929	0.84513	0.65597	0.657505	0.775206	0.804056	0.702279	0.202655	-0.868519	-0.704606	-0.0345289	-0.0456188	-0.506838	-0.594144	-0.236472	0.996266	YES	YES	0	10.411	12.7779	9.17205
Liver	ENSMUSG00000029727	13113	Cyp3a13		cytochrome P450, family 3, subfamily a, polypeptide 13 [Source:MGI Symbol;Acc:MGI:88610]	0.833889	0.904442	1.0107	0.902185	0.607571	0.582901	0.28388	0.058818	-0.405198	-0.834625	-1.05731	-0.816361	0.837868	0.889982	0.999931	1	YES	NO	3	10.2818	1.51526	0.731823
Liver	ENSMUSG00000038656	13114	Cyp3a16		cytochrome P450, family 3, subfamily a, polypeptide 16 [Source:MGI Symbol;Acc:MGI:106099]	1.38151	0.999993	0.810157	0.762222	0.733581	1.19451	0.77598	0.191849	0.186764	-0.294377	-0.0589603	0.0712188	0.155717	-0.123422	0.0263201	0.999539	YES	YES	2	11.0614	17.3126	9.3498
Liver	ENSMUSG00000029630	56388	Cyp3a25		cytochrome P450, family 3, subfamily a, polypeptide 25 [Source:MGI Symbol;Acc:MGI:1930638]	0.996545	0.895788	0.87202	0.974002	0.768793	0.659553	0.457784	0.165962	-1.05959	-0.584583	-0.380648	-1.02886	0.491552	0.913441	0.999497	1	YES	YES	0	10.3466	1.67833	0.74365
Liver	ENSMUSG00000054417	337924	Cyp3a44		cytochrome P450, family 3, subfamily a, polypeptide 44 [Source:MGI Symbol;Acc:MGI:2449818]	1.02189	0.859738	0.756115	0.639463	0.708201	0.676405	1.08409	0.331205	-0.873553	-0.664616	-0.247706	0.324165	-0.0124367	0.148183	-0.812689	0.987314	YES	NO	0	Not sigmoidal	25.759	19.091
Liver	ENSMUSG00000070419	622127	Cyp3a57		cytochrome P450, family 3, subfamily a, polypeptide 57 [Source:MGI Symbol;Acc:MGI:3646373]	1.28621	1.21241	1.16747	1.36752	0.781669	0.755618	0.784292	0.416168	-0.123877	-0.380639	-0.536767	0.148183	-0.146375	0.00952633	-0.157636	0.986147	YES	NO	2	Not sigmoidal	4.72047	0.805233
Liver	ENSMUSG00000061292	100041449	Cyp3a59		cytochrome P450, family 3, subfamily a, polypeptide 59 [Source:MGI Symbol;Acc:MGI:3769707]	0.955286	0.709426	0.829023	0.791568	0.418041	0.295855	0.285342	0.226371	-0.861732	-0.168902	-0.630314	-0.506838	0.873161	0.982755	0.986449	0.996736	YES	NO	0	1.77005	0.687118	0.223766
Liver	ENSMUSG00000021259	13116	Cyp46a1		cytochrome P450, family 46, subfamily a, polypeptide 1 [Source:MGI Symbol;Acc:MGI:1341877]	0.757894	1.03819	0.571218	1.10957	2.09258	1.96052	1.30725	0.466541	-2.06732	-4.1251	0.269442	-3.79984	0.786765	0.663609	-2.19136	0.822471	YES	YES	4	Not sigmoidal	No model fit	No model fit
Liver	ENSMUSG00000001467	13121	Cyp51		cytochrome P450, family 51 [Source:MGI Symbol;Acc:MGI:106040]	1.37617	1.26354	1.16122	1.4145	1.17021	1.10166	1.22874	0.172666	-11.2599	-32.9917	-73.0025	-7.54518	-69.1301	-101.65	-44.427	1	YES	YES	1	16.5421	No model fit	No model fit
Liver	ENSMUSG00000028240	13122	Cyp7a1		cytochrome P450, family 7, subfamily a, polypeptide 1 [Source:MGI Symbol;Acc:MGI:106091]	0.269254	0.514998	0.298713	0.562095	0.768733	0.724267	0.454165	0.0252006	0.896336	0.121733	0.843921	-0.0742549	-0.787945	-0.674505	0.373432	0.999995	YES	YES	0	17.3025	No model fit	No model fit
Liver	ENSMUSG00000039519	13123	Cyp7b1		cytochrome P450, family 7, subfamily b, polypeptide 1 [Source:MGI Symbol;Acc:MGI:104978]	1.79072	1.18176	1.58309	0.959972	1.1625	1.40369	0.596955	0.130786	0.855069	-0.0589603	0.690254	-0.279107	-0.0984977	0.420134	0.77952	0.999998	YES	YES	15	7.88632	No model fit	No model fit
Liver	ENSMUSG00000050445	13124	Cyp8b1		cytochrome P450, family 8, subfamily b, polypeptide 1 [Source:MGI Symbol;Acc:MGI:1338044]	0.66764	0.655509	0.385979	0.482458	0.528717	0.410601	0.22857	0.287861	0.448157	0.488898	0.976299	0.898128	0.826739	0.963902	0.999437	0.997058	YES	YES	0	5.96479	0.0129728	9.69878e-06
Liver	ENSMUSG00000034926	74754	Dhcr24		24-dehydrocholesterol reductase [Source:MGI Symbol;Acc:MGI:1922004]	0.958351	1.17677	1.25628	1.35963	1.5473	1.60338	1.48503	0.235957	-0.226468	0.391479	0.690254	0.89013	0.984903	0.991635	0.970714	1	YES	YES	4	18.3014	No model fit	No model fit
Liver	ENSMUSG00000058454	13360	Dhcr7		7-dehydrocholesterol reductase [Source:MGI Symbol;Acc:MGI:1298378]	1.12636	0.998013	0.948024	0.871597	0.773751	0.685569	0.607944	0.172423	-0.314717	-0.878305	-0.747949	-0.168902	0.603823	0.914457	0.985204	1	YES	NO	7	12.149	4.26954	3.40344
Liver	ENSMUSG00000031168	13595	Ebp		phenylalkylamine Ca2+ antagonist (emopamil) binding protein [Source:MGI Symbol;Acc:MGI:107822]	1.05759	0.923189	0.8614	0.905008	0.797124	0.78613	0.575935	0.136691	-0.158357	-0.0313484	0.398699	0.0864166	0.760349	0.804285	0.999101	1	YES	NO	0	13.894	3.08349	2.47913
Liver	ENSMUSG00000021273	14137	Fdft1		farnesyl diphosphate farnesyl transferase 1 [Source:MGI Symbol;Acc:MGI:102706]	1.27643	1.16578	1.10325	1.32973	1.53853	1.52992	1.38458	0.251374	-1.49268	-2.83601	-3.58899	-0.939796	0.376876	0.342638	-0.464069	0.999971	YES	YES	3	16.9834	19.8487	16.074
Liver	ENSMUSG00000059743	110196	Fdps		farnesyl diphosphate synthetase [Source:MGI Symbol;Acc:MGI:104888]	1.23148	1.09175	0.912314	1.01606	0.877144	0.642567	0.557894	0.0707772	-0.325795	-0.761188	-0.754647	-0.874839	-0.630314	0.577785	0.837532	1	YES	NO	1	11.8049	4.4528	3.54411
Liver	ENSMUSG00000005320	14186	Fgfr4		fibroblast growth factor receptor 4 [Source:MGI Symbol;Acc:MGI:95525]	1.06123	1.09968	1.02466	0.990509	0.920583	0.882609	0.611286	0.211381	-12.795	-11.3306	-13.7073	-13.8546	-11.9172	-9.76615	0.755039	1	YES	NO	4	11.0758	4.12962	3.29563
Liver	ENSMUSG00000021302	14593	Ggps1		geranylgeranyl diphosphate synthase 1 [Source:MGI Symbol;Acc:MGI:1341724]	1.14623	1.23111	0.987785	1.17482	1.01934	0.7981	0.926223	1.09113	-2.16031	-0.691389	-4.15628	-1.61066	-4.1251	-0.421211	-3.4201	-3.20927	NO	NO	0
Liver	ENSMUSG00000064272	227289	Gpbar1		G protein-coupled bile acid receptor 1 [Source:MGI Symbol;Acc:MGI:2653863]	0.828835	0.828835	0.828835	0.828835	0.828835	0.828835	0.969389	2.31005	0.40358	0.40358	0.40358	0.40358	0.40358	0.40358	-0.817558	0.999989	YES	NO	2	15.2143	12.431	7.72475
Liver	ENSMUSG00000021670	15357	Hmgcr		3-hydroxy-3-methylglutaryl-Coenzyme A reductase [Source:MGI Symbol;Acc:MGI:96159]	0.971475	1.11532	1.01713	1.64895	2.3969	2.83509	3.37207	1.59286	-1.04174	-0.797549	-1.05308	0.831609	0.995905	0.999283	0.999878	0.773485	YES	YES	0	0.312778	No model fit	No model fit
Liver	ENSMUSG00000093930	208715	Hmgcs1		3-hydroxy-3-methylglutaryl-Coenzyme A synthase 1 [Source:MGI Symbol;Acc:MGI:107592]	1.03183	1.24822	0.960266	1.05875	0.932049	0.701279	0.850679	0.243586	-3.46998	-1.31024	-3.42663	-3.32107	-3.23224	0.11874	-2.14432	0.999991	YES	NO	0	15.057	7.01364	5.4392
Liver	ENSMUSG00000027875	15360	Hmgcs2		3-hydroxy-3-methylglutaryl-Coenzyme A synthase 2 [Source:MGI Symbol;Acc:MGI:101939]	0.979924	1.0266	0.81601	0.898541	1.02508	0.857564	0.740536	0.685947	-1.0324	-1.01269	0.426142	-0.417438	-1.01704	0.0315283	0.849774	0.955314	YES	YES	2	Not sigmoidal	6.55576	0.212822
Liver	ENSMUSG00000024507	15488	Hsd17b4		hydroxysteroid (17-beta) dehydrogenase 4 [Source:MGI Symbol;Acc:MGI:105089]	1.05931	1.01915	0.890109	0.934656	1.05412	1.07006	0.899306	0.727981	-0.674505	-1.01269	0.0995643	-0.549628	-0.727734	-0.549628	-0.0267473	0.984808	NO	YES	4
Liver	ENSMUSG00000026675	15490	Hsd17b7		hydroxysteroid (17-beta) dehydrogenase 7 [Source:MGI Symbol;Acc:MGI:1330808]	1.14235	1.29459	1.00258	1.26581	1.62531	1.38905	1.80582	0.918957	-0.306638	0.59272	-1.05959	0.475722	0.983047	0.831609	0.996799	-0.706751	YES	NO	1	Not sigmoidal	No model fit	No model fit
Liver	ENSMUSG00000042289	101502	Hsd3b7		hydroxy-delta-5-steroid dehydrogenase, 3 beta- and steroid delta-isomerase 7 [Source:MGI Symbol;Acc:MGI:2141879]	1.08357	1.01886	0.96863	0.910793	0.789095	0.596323	0.524269	0.400178	0.0486249	-0.272451	-0.23053	0.147968	0.883775	0.999655	0.999976	1	YES	NO	1	Not sigmoidal	0.506966	0.304205
Liver	ENSMUSG00000029195	83379	Klb		klotho beta [Source:MGI Symbol;Acc:MGI:1932466]	1.02473	1.09306	0.984316	1.2606	1.22195	0.888189	0.505521	0.124028	-1.04918	-0.916954	-1.0547	-0.28192	-0.441834	-0.816361	0.938861	1	YES	YES	0	10.56	4.77496	3.78988
Liver	ENSMUSG00000024781	16889	Lipa		lysosomal acid lipase A [Source:MGI Symbol;Acc:MGI:96789]	0.892394	0.926357	0.826073	0.812846	0.752515	0.697409	0.586336	0.529221	0.0995643	-0.405198	0.765131	0.831609	0.971441	0.995718	0.999941	0.999994	YES	YES	0	7.18036	0.0291078	0.00163131
Liver	ENSMUSG00000033105	16987	Lss		lanosterol synthase [Source:MGI Symbol;Acc:MGI:1336155]	1.42516	1.25557	1.0555	1.37467	1.56172	1.25724	1.26864	0.673737	0.922217	0.634043	-0.199761	0.874807	0.979146	0.639427	0.67058	0.955625	YES	NO	3	Not sigmoidal	No model fit	No model fit
Liver	ENSMUSG00000031604	66234	Msmo1		methylsterol monoxygenase 1 [Source:MGI Symbol;Acc:MGI:1913484]	1.36797	1.37725	1.31873	1.617	2.01431	1.87391	1.67079	0.232765	0.634043	0.65525	0.521568	0.917533	0.992171	0.982438	0.939861	0.999998	YES	NO	0	15.5509	No model fit	No model fit
Liver	ENSMUSG00000006517	192156	Mvd		mevalonate (diphospho) decarboxylase [Source:MGI Symbol;Acc:MGI:2179327]	1.19518	1.53886	1.27308	2.03166	2.25904	1.95803	1.90101	0.422117	-10.1955	-2.18962	-7.90464	0.633779	0.857266	0.500133	0.361901	0.90797	YES	NO	1	14.8651	No model fit	No model fit
Liver	ENSMUSG00000041939	17855	Mvk		mevalonate kinase [Source:MGI Symbol;Acc:MGI:107624]	1.53703	1.36719	1.53983	1.73129	1.88377	1.8873	1.72866	0.532983	0.995603	0.95741	0.995794	0.999588	0.999922	0.999923	0.999578	0.999915	YES	NO	1	18.0831	No model fit	No model fit
Liver	ENSMUSG00000037583	23957	Nr0b2	SHP	nuclear receptor subfamily 0, group B, member 2 [Source:MGI Symbol;Acc:MGI:1346344]	0.988572	1.00055	1.42511	1.40581	0.632441	1.47073	1.20676	0.0449709	-0.293284	-0.294377	0.362251	0.325012	0.589017	0.434228	-0.0589603	1	YES	YES	0	19.0586	No model fit	No model fit
Liver	ENSMUSG00000047638	20186	Nr1h4	FXR	nuclear receptor subfamily 1, group H, member 4 [Source:MGI Symbol;Acc:MGI:1352464]	0.873661	1.02048	0.851238	1.00287	1.16091	1.08167	0.771676	0.312185	0.362251	-0.272451	0.521568	-0.293762	0.448157	-0.0100704	0.879364	1	YES	YES	5	11.5725	No model fit	No model fit
Liver	ENSMUSG00000031349	18194	Nsdhl		NAD(P) dependent steroid dehydrogenase-like [Source:MGI Symbol;Acc:MGI:1099438]	1.33266	1.23092	1.01595	1.27401	1.08348	1.06737	0.878896	0.154155	0.929493	0.748235	-0.281063	0.849739	0.00435652	-0.08559	0.332516	1	YES	NO	1	12.473	No model fit	No model fit
Liver	ENSMUSG00000027952	68603	Pmvk		phosphomevalonate kinase [Source:MGI Symbol;Acc:MGI:1915853]	1.01461	0.939278	0.729623	0.803941	0.609105	0.545529	0.580236	0.117587	-1.05308	-0.931473	0.544229	0.0315283	0.927915	0.98067	0.958937	1	YES	YES	1	11.9826	No model fit	No model fit
Liver	ENSMUSG00000032018	235293	Sc5d		sterol-C5-desaturase (fungal ERG3, delta-5-desaturase) homolog (S. cerevisae) [Source:MGI Symbol;Acc:MGI:1353611]	1.07651	1.00329	0.848189	0.875811	1.00731	0.852709	0.609559	0.104631	-0.0313484	-0.293762	0.565217	0.369608	-0.291034	0.534293	0.998851	1	YES	NO	2	13.9772	4.52226	3.10898
Liver	ENSMUSG00000028603	20280	Scp2		sterol carrier protein 2, liver [Source:MGI Symbol;Acc:MGI:98254]	1.18952	1.12131	1.03486	0.906226	0.980288	0.991699	0.790265	0.293214	0.459544	-0.122424	-0.945297	-0.306638	-1.02118	-1.05308	0.800754	1	YES	YES	6	12.486	6.95122	4.15444
Liver	ENSMUSG00000021135	20493	Slc10a1	NTCP or LBAT	solute carrier family 10 (sodium/bile acid cotransporter family), member 1 [Source:MGI Symbol;Acc:MGI:97379]	1.06108	1.12771	0.869845	1.02349	1.20601	1.08788	0.562867	0.05599	-3.69924	-2.53231	-2.09829	-4.10004	-1.07146	-3.26356	0.990797	1	YES	YES	2	14.4266	9.13361	4.72738
Liver	ENSMUSG00000030382	26459	Slc27a5		solute carrier family 27 (fatty acid transporter), member 5 [Source:MGI Symbol;Acc:MGI:1347100]	0.963514	0.888247	0.82505	0.877659	0.860525	0.814994	0.479209	0.0624174	-0.255681	0.0486249	0.413027	0.109379	0.210052	0.468729	0.999462	1	YES	NO	1	11.6497	4.4193	3.03528
Liver	ENSMUSG00000030096	21366	Slc6a6	TAUT	solute carrier family 6 (neurotransmitter transporter, taurine), member 6 [Source:MGI Symbol;Acc:MGI:98488]	0.980908	0.98518	1.03639	1.1533	1.28295	1.14429	1.15567	1.8437	-0.279107	-0.284581	-0.238309	0.339994	0.807631	0.287123	0.347443	0.999605	YES	YES	9	13.2675	11.2389	8.24741
Liver	ENSMUSG00000041698	28248	Slco1a1	OATP1A1	solute carrier organic anion transporter family, member 1a1 [Source:MGI Symbol;Acc:MGI:1351891]	1.8511	1.27413	0.81975	1.02937	1.32867	1.24452	0.0276188	0.000842925	0.163474	-0.209098	-0.234477	-0.293284	-0.179844	-0.222292	0.99985	1	YES	NO	2	10.0564	8.64027	3.68498
Liver	ENSMUSG00000030237	28250	Slco1a4	OATP1A4	solute carrier organic anion transporter family, member 1a4 [Source:MGI Symbol;Acc:MGI:1351896]	0.828524	0.811753	0.423599	0.874784	0.448455	0.403418	0.455913	0.395804	-0.141277	-0.111114	0.872474	-0.213605	0.835687	0.900045	0.820552	0.909163	YES	NO	1	Not sigmoidal	0.56271	0.000104978
Liver	ENSMUSG00000030236	28253	Slco1b2	OATP1B2	solute carrier organic anion transporter family, member 1b2 [Source:MGI Symbol;Acc:MGI:1351899]	0.993879	1.1065	1.01922	1.08219	1.13014	0.915648	0.649353	0.126238	-0.293762	-0.152753	-0.288856	-0.209098	-0.0984977	-0.184975	0.804285	1	YES	NO	3	12.868	6.98767	4.26792
Liver	ENSMUSG00000030737	101488	Slco2b1	OATP2B1	solute carrier organic anion transporter family, member 2b1 [Source:MGI Symbol;Acc:MGI:1351872]	1.02441	0.965413	0.913387	0.924682	1.01027	0.897638	0.39901	0.0776513	-0.272451	-0.245618	-0.0100704	-0.0790315	-0.290013	0.0864166	0.999995	1	YES	YES	3	11.1634	4.51713	2.68502
Liver	ENSMUSG00000026600	20652	Soat1		sterol O-acyltransferase 1 [Source:MGI Symbol;Acc:MGI:104665]	0.61383	0.711134	1.02912	0.846829	0.533951	0.772442	1.15748	3.58868	0.878605	0.536962	-1.03572	-0.417438	0.972645	0.143631	-0.537851	0.999981	YES	YES	2	8.87942	No model fit	No model fit
Liver	ENSMUSG00000023045	223920	Soat2		sterol O-acyltransferase 2 [Source:MGI Symbol;Acc:MGI:1332226]	1.075	1.02356	1.008	1.22109	1.23333	1.084	0.795929	0.506277	-0.65253	-1.01269	-1.0547	0.572444	0.631037	-0.561344	0.719364	0.999953	YES	YES	2	Not sigmoidal	7.1757	5.55436
Liver	ENSMUSG00000022351	20775	Sqle		squalene epoxidase [Source:MGI Symbol;Acc:MGI:109296]	1.56947	1.39685	1.56831	2.07733	1.92382	1.74321	2.07141	0.234729	0.666458	0.278751	0.666458	0.969538	0.938861	0.855431	0.968877	0.999966	YES	YES	1	19.3676	No model fit	No model fit
Liver	ENSMUSG00000022463	20788	Srebf2		sterol regulatory element binding factor 2 [Source:MGI Symbol;Acc:MGI:107585]	1.04267	1.09871	1.00171	1.06444	0.987338	0.92826	0.846707	0.365069	-0.938473	-0.526017	-1.05991	-0.807022	-1.04918	-0.706751	0.165246	0.999999	YES	YES	6	15.7366	8.51773	4.74622
Liver	ENSMUSG00000030378	76971	Sult2a8		sulfotransferase family 2A, dehydroepiandrosterone (DHEA)-preferring, member 8 [Source:MGI Symbol;Acc:MGI:1924221]	1.06663	1.00266	0.886902	0.806651	0.892189	0.645649	0.124064	0.00373905	-0.234477	-0.294309	-0.0984977	0.225555	-0.117307	0.820552	1	1	YES	NO	0	11.626	1.72989	1.40017
Liver	ENSMUSG00000024799	73166	Tm7sf2		transmembrane 7 superfamily member 2 [Source:MGI Symbol;Acc:MGI:1920416]	1.06081	0.919198	0.818553	1.04808	0.885575	1.23507	0.974814	0.0549104	-0.909439	-0.758376	0.121733	-0.958409	-0.490203	0.197124	-1.02886	1	YES	YES	2	17.4091	14.4688	11.85
Ileum	ENSMUSG00000054417	337924	Cyp3a44		cytochrome P450, family 3, subfamily a, polypeptide 44 [Source:MGI Symbol;Acc:MGI:2449818]	0.907673	0.800674	0.89005	0.614005	0.647837	1.11706	0.464446	0.575895	-0.131566	0.063989	-0.108992	0.602695	0.508299	-0.113011	0.903315	0.703546	YES		0	Not sigmoidal	36.4855	18.7979
Ileum	ENSMUSG00000031073	14170	Fgf15		fibroblast growth factor 15 [Source:MGI Symbol;Acc:MGI:1096383]	0.80925	0.632994	0.850312	1.12267	1.49797	1.99187	0.507126	0.103469	-0.0375361	0.348574	-0.096341	-0.138245	0.263961	0.680198	0.670508	0.999869	YES		0	9.00325	No model fit	No model fit
Ileum	ENSMUSG00000023073	20494	Slc10a2	ASBT or IBAT	solute carrier family 10, member 2 [Source:MGI Symbol;Acc:MGI:1201406]	0.92894	0.934678	0.920798	0.744665	1.18868	1.22416	1.37662	1.58767	-0.66794	-0.694001	-0.639578	0.450467	-0.178485	-0.0164219	0.547162	0.878	YES		0	0.980334	5.65927	0.68966
Ileum	ENSMUSG00000035699	106407	Slc51a	OSTα	solute carrier family 51, alpha subunit [Source:MGI Symbol;Acc:MGI:2146634]	0.981079	0.958127	0.975808	1.07394	1.29882	1.46406	1.34461	1.14688	-0.141421	0.0139816	-0.113011	0.285233	0.993451	0.999837	0.997752	0.791656	YES		2	0.892828	No model fit	No model fit
Ileum	ENSMUSG00000053862	330962	Slc51b	OSTβ	solute carrier family 51, beta subunit [Source:MGI Symbol;Acc:MGI:3582052]	0.882116	0.873772	0.88355	0.884173	0.897064	0.954891	0.92935	0.785157	0.495726	0.556927	0.489381	0.482998	0.383196	-0.0481818	0.123808	0.931652	NO		2

## Sheet: Supp Table S2A
Supplementary Table S2A: Primer sequences (5' -3') for genes analyzed by qRT-PCR.
Target Organism	Gene ID	Gene Symbol	Gene Name	Ref Seq Accession	Forward Primer	Reverse Primer	Product Size	Reference
Mus musculus	11461	Actb	actin, beta	NM_007393	GCTACAGCTTCACCACCACA	TCTCCAGGGAGGAAGAGGAT	123	Boverhof et al., 2005
	14433	Gapdh	glyceraldehyde-3-phosphate dehydrogenase	NM_008084	GTGGACCTCATGGCCTACAT	TGTGAGGGAGATGCTCAGTG	125	Boverhof et al., 2005
	15452	Hprt	hypoxanthine guanine phosphoribosyl transferase	NM_013556	AAGCCTAAGATGAGCGCAAG	TTACTAGGCAGATGGCCACA	104	Boverhof et al., 2005
	227289	Gpbar1	G protein-coupled bile acid receptor 1	NM_174985	CAGCTGCCCAAAGGTGTCTA	CAAGTCCAGGTCAATGCTGC	110	Designed for this study using method described in Boverhof et al., 2005
Universal bacteria		16S rRNA	16S ribosomal RNA		CCTACGGGAGGCAGCAG	ATTACCGCGGCTGCTGGC	193	Muyzer et al., 1993
Clostridium species		baiCD	bile acid-inducible operon protein CD		CAGCCCRCAGATGTTCTTTG	GCATGGAATTCWACTGCYTC	145	Ou et al., 2013; Wells et al., 2003

## Sheet: Supp Table S2B
Supplementary Table S2B: Degenerate primer sets for bacterial genes analyzed by qRT-PCR.
Gene Symbol	Gene Name	Group	Primer Set	Direction	Primer	Sequence (5'-3')
bsh	bile salt hydrolase	1	1	Forward	F1	GGAAGGGTCATTATGGCGGA
bsh	bile salt hydrolase	1	1	Forward	F2	GGAAGGGTCATGATGGCGGAC
bsh	bile salt hydrolase	1	1	Forward	F3	GGAAGGGTCATGATGGCAGA
bsh	bile salt hydrolase	1	1	Forward	F4	GGAAGGATCATTATGGCGGAC
bsh	bile salt hydrolase	1	1	Forward	F5	GACTACCCAATGTACTTTGACTGC
bsh	bile salt hydrolase	1	1	Reverse	R1	AGAGAGTTGCACATGTCATACC
bsh	bile salt hydrolase	1	1	Reverse	R2	AGAGTGTTGCACATGTCATACC
bsh	bile salt hydrolase	1	1	Reverse	R3	AGAGAGTGGCACACGTCATAC
bsh	bile salt hydrolase	1	1	Reverse	R4	AGAGAGTGGCACATGTCATAC
bsh	bile salt hydrolase	1	1	Reverse	R5	TTAATCCCGCAATCCCAAGAC
bsh	bile salt hydrolase	1	2	Forward	F1	TACTGGGCACTTAGTAACTTTGCGG
bsh	bile salt hydrolase	1	2	Forward	F2	CCTTGGGTGTTAGCACAATTCTCAAC
bsh	bile salt hydrolase	1	2	Forward	F3	CTTTACGCCCTAGCAAATTGCCAA
bsh	bile salt hydrolase	1	2	Forward	F4	GCATGGAGTCTCACACAATTCA
bsh	bile salt hydrolase	1	2	Forward	F5	GCTTGGAGTCTCACGCAG
bsh	bile salt hydrolase	1	2	Reverse	R1	CCGCTATAATCCAATGTAGTGGAGGAG
bsh	bile salt hydrolase	1	2	Reverse	R2	CCGCAACGAACCAGTGTAAGG
bsh	bile salt hydrolase	1	2	Reverse	R3	CGGCGATGAGCCAATGTAAAGTAG
bsh	bile salt hydrolase	1	2	Reverse	R4	CCGCTATAATCCAATGTAGCGG
bsh	bile salt hydrolase	1	2	Reverse	R5	CCGCTAAGATCCAATGTAGCG
bsh	bile salt hydrolase	1	2	Reverse	R6	CAGTGAACATCCAGTGAAGACC
bsh	bile salt hydrolase	1	3	Forward	F1	AGGGATTAGGGTGTGCTGGCTTA
bsh	bile salt hydrolase	1	3	Forward	F2	AAGGGTTATGCATGGCGG
bsh	bile salt hydrolase	1	3	Forward	F3	AGGGATTAGGATGTGCTGGCTTAA
bsh	bile salt hydrolase	1	3	Reverse	R1	TGCTTCCTTTACCTCTTCTACTGAGC
bsh	bile salt hydrolase	1	3	Reverse	R2	TACAGCCACGGCTTCTTCCAC
bsh	bile salt hydrolase	1	3	Reverse	R3	TGCTTCCTTTACCTCTTCTACCG
bsh	bile salt hydrolase	1	4	Forward	F1	GGAAGGGTCATTATGGCGGA
bsh	bile salt hydrolase	1	4	Forward	F2	GGCTATCCATTATATGCCGATGCA
bsh	bile salt hydrolase	1	4	Forward	F3	AATCACCCACTATTTGCTGAGG
bsh	bile salt hydrolase	1	4	Reverse	R1	AGGGAAGTTAAGCCCAGCACAAC
bsh	bile salt hydrolase	1	4	Reverse	R2	AGGGAAATTCAATCCAGCCATACC
bsh	bile salt hydrolase	1	4	Reverse	R3	CGGGAAATAGAGAGTAGCACAC
bsh	bile salt hydrolase	1	5	Forward	F1	GGATCATTAGTGATAGTGACGAAGCC
bsh	bile salt hydrolase	1	5	Forward	F2	GGCACATCGCGGACAG
bsh	bile salt hydrolase	1	5	Forward	F3	GGATGATGGCTGATAAAGAGCA
bsh	bile salt hydrolase	1	5	Forward	F4	GGATTGTAACTGATCGTACAGGACAG
bsh	bile salt hydrolase	1	5	Reverse	R1	GGAAACCGAAGGCAGGATTA
bsh	bile salt hydrolase	1	5	Reverse	R2	GCCAGTTAAAGTCAGGGCTATTAG
bsh	bile salt hydrolase	1	5	Reverse	R3	GCCAATCGAATGTTGGAGCATTAG
bsh	bile salt hydrolase	1	5	Reverse	R4	GTGCCGGATACTCCGGAC
bsh	bile salt hydrolase	1	6	Forward	F1	ACGCAGATTGTGCAAACGAA
bsh	bile salt hydrolase	1	6	Forward	F2	ACTTCGATTGCTGCAACGAAGAC
bsh	bile salt hydrolase	1	6	Forward	F3	ATGCAGAAGCGGTGAATGAGAA
bsh	bile salt hydrolase	1	6	Forward	F4	ATGCGGACGGCATAAACG
bsh	bile salt hydrolase	1	6	Forward	F5	ATGCCGAGGCGATCAATGAA
bsh	bile salt hydrolase	1	6	Reverse	R1	TTCCTCCACAGAAGCGCA
bsh	bile salt hydrolase	1	6	Reverse	R2	TTCCTCGATACTGCCATAGCG
bsh	bile salt hydrolase	1	6	Reverse	R3	TTCCGCCACTGAAGTGAATTC
bsh	bile salt hydrolase	1	6	Reverse	R4	TTCGTCAACCGTACGACAGTGG
bsh	bile salt hydrolase	1	6	Reverse	R5	CTCCTTGGCAGTCACACAATTC
bsh	bile salt hydrolase	1	7	Forward	F1	GAGCTGATCCCATGGATTCTGG
bsh	bile salt hydrolase	1	7	Forward	F2	GAAATTATGCTCTGGGTCACCCA
bsh	bile salt hydrolase	1	7	Forward	F3	GACTTCATTTACTGGGTGGTCTC
bsh	bile salt hydrolase	1	7	Forward	F4	GAGATTATGCTTTGGGTAACGC
bsh	bile salt hydrolase	1	7	Reverse	R1	TGAAGCGGCGATAACGGTG
bsh	bile salt hydrolase	1	7	Reverse	R2	TGGAGTGTGGGAACTGGTG
bsh	bile salt hydrolase	1	7	Reverse	R3	TGAAGAGGAGCAACTGCAAA
bsh	bile salt hydrolase	1	8	Forward	F1	TGCAGGATTAAACTTCCCACGC
bsh	bile salt hydrolase	1	8	Forward	F2	TGCCGGCTTAAATTTCCCTG
bsh	bile salt hydrolase	1	8	Forward	F3	GGCGGGATTGAACTTTCCG
bsh	bile salt hydrolase	1	8	Reverse	R1	AGTTCCCGCGCGTCTG
bsh	bile salt hydrolase	1	8	Reverse	R2	GCTTCACGTAATTCAGCAACAG
bsh	bile salt hydrolase	1	8	Reverse	R3	GCTTCCTTTACCTCTTCCACTG
bsh	bile salt hydrolase	1	8	Reverse	R4	GCTTCCTTTACCTCTTCTACTGAG
bsh	bile salt hydrolase	1	9	Forward	F1	AGTTGCTCCATTACACTGGATC
bsh	bile salt hydrolase	1	9	Forward	F2	AGCACCACCTCTTCACTGG
bsh	bile salt hydrolase	1	9	Forward	F3	AGTTGCTCCTCTTCACTGGA
bsh	bile salt hydrolase	1	9	Reverse	R1	CGCCAAGCTTATCATCAAAGAC
bsh	bile salt hydrolase	1	9	Reverse	R2	CACCAACAGGATTATCAAGCAC
bsh	bile salt hydrolase	1	9	Reverse	R3	CGCCAACGTGGTTATCATAAAC
bsh	bile salt hydrolase	1	10	Forward	F1	GTTCATCGCCGACAAAGACG
bsh	bile salt hydrolase	1	10	Forward	F2	GATCATCTCAGATCAGAAGCACTC
bsh	bile salt hydrolase	1	10	Forward	F3	GATCATCAGCGACAAGAAGGAATCAG
bsh	bile salt hydrolase	1	10	Reverse	R1	GCACACCCACTGGATTATCAA
bsh	bile salt hydrolase	1	10	Reverse	R2	AAACGCCAACGTGGTTATCA
bsh	bile salt hydrolase	1	10	Reverse	R3	AAACGCCAACAGGATTGTCA
bsh	bile salt hydrolase	2	1	Forward	F1	AAGGTTTAGGTATGGCCGGA
bsh	bile salt hydrolase	2	1	Forward	F2	AAGGTTTAGGCATGGCCG
bsh	bile salt hydrolase	2	1	Forward	F3	ACGGACTGGCCATCGC
bsh	bile salt hydrolase	2	1	Forward	F4	ATGGACTAGGAATGGCAGGATTG
bsh	bile salt hydrolase	2	1	Forward	F5	ATGGTCTGGCCATCGCC
bsh	bile salt hydrolase	2	1	Forward	F6	AAGGTTTAGGCATGGCAGGA
bsh	bile salt hydrolase	2	1	Reverse	R1	TCAGCAACAGTTTCACATTGCC
bsh	bile salt hydrolase	2	1	Reverse	R2	TCATTAACATCGCTACACTGTCCCAG
bsh	bile salt hydrolase	2	1	Reverse	R3	TCCGCTACAGTTGCGCA
bsh	bile salt hydrolase	2	1	Reverse	R4	TCGTCGACGGAGTCGAAA
bsh	bile salt hydrolase	2	1	Reverse	R5	TCGCTAATAGTGCTACACTGTC
bsh	bile salt hydrolase	2	1	Reverse	R6	TCATCCACGGTATTGAAGTTACGG
bsh	bile salt hydrolase	2	2	Forward	F1	CCAGCTTCAGAACTTCATTGGCTA
bsh	bile salt hydrolase	2	2	Forward	F2	CCTGCAGCTGATTTACATTGGA
bsh	bile salt hydrolase	2	2	Forward	F3	CCGCCGAGTCCATTGC
bsh	bile salt hydrolase	2	2	Forward	F4	CAGGAGTCTCTGCTGCACTG
bsh	bile salt hydrolase	2	2	Forward	F5	CAAGCTGCACCGTTGCACTG
bsh	bile salt hydrolase	2	2	Forward	F6	CAAGCTGCACCGCTACAC
bsh	bile salt hydrolase	2	2	Reverse	R1	TTGGAGAAACGCGGCGA
bsh	bile salt hydrolase	2	2	Reverse	R2	CGTTGCTGACGCACATGTAG
bsh	bile salt hydrolase	2	2	Reverse	R3	CGGGAACAACTGCAGCATAATTTG
bsh	bile salt hydrolase	2	2	Reverse	R4	CAGGTGCAACACTACGATAGTTAC
bsh	bile salt hydrolase	2	2	Reverse	R5	GTGGAGTAACGTCGGCGTAG
bsh	bile salt hydrolase	2	3	Forward	F1	CAGTTCGAGACCGTCGCG
bsh	bile salt hydrolase	2	3	Forward	F2	AATTTCGACAGTGTCGACGA
bsh	bile salt hydrolase	2	3	Forward	F3	CAATGTGAATCTGTTGCGGAAG
bsh	bile salt hydrolase	2	3	Forward	F4	CAATGTGCAAGTGTGAGTGAAGC
bsh	bile salt hydrolase	2	3	Forward	F5	CAATGCAAGAACGTTGCCG
bsh	bile salt hydrolase	2	3	Forward	F6	CAATGCCAATCTGTTGCTGAAG
bsh	bile salt hydrolase	2	3	Reverse	R1	TTCATTGCGGTCTGCAATCAAC
bsh	bile salt hydrolase	2	3	Reverse	R2	ATCTCGCTGGTCAGAAATCATCCA
bsh	bile salt hydrolase	2	3	Reverse	R3	TCGGGTGCCGTCACCAA
bsh	bile salt hydrolase	2	3	Reverse	R4	TTCATGACGGTCTGCTACCA
bsh	bile salt hydrolase	2	3	Reverse	R5	CTCGTCCCGGTCGGAAATGATC
bsh	bile salt hydrolase	2	3	Reverse	R6	TGCACCGCTCTTATCAGCGATAA
bsh	bile salt hydrolase	2	4	Forward	F1	CCACTTCACTGGTTAATGGCTG
bsh	bile salt hydrolase	2	4	Forward	F2	CCATTGCACTGGTTGATTGC
bsh	bile salt hydrolase	2	4	Forward	F3	CCGCTGCACTGGATCATCG
bsh	bile salt hydrolase	2	4	Forward	F4	CCGCTGCACTGGCTGA
bsh	bile salt hydrolase	2	4	Forward	F5	CCGCTGCACTGGATCATC
bsh	bile salt hydrolase	2	4	Forward	F6	ACCCTGCACTGGATGATCG
bsh	bile salt hydrolase	2	4	Reverse	R1	AGGGCAAACTTCATGATTGGGA
bsh	bile salt hydrolase	2	4	Reverse	R2	AAGTTGAACAGCTGCTTGTCG
bsh	bile salt hydrolase	2	4	Reverse	R3	AAGTTACGTAACTGGCCTGGA
bsh	bile salt hydrolase	2	4	Reverse	R4	AGGCCGAACAGCTGGA
bsh	bile salt hydrolase	2	4	Reverse	R5	AGGTTAGTCAACTGACCCGGA
bsh	bile salt hydrolase	2	4	Reverse	R6	AGCCGGAAGCTCTGGATGTC
bsh	bile salt hydrolase	2	5	Forward	F1	GGTGTTGGAATGGCAGGC
bsh	bile salt hydrolase	2	5	Forward	F2	GGCTTGGGAATGGCCGGA
bsh	bile salt hydrolase	2	5	Forward	F3	GGATTGAGTATGGCAGGGTTGAA
bsh	bile salt hydrolase	2	5	Forward	F4	GGACTTAGCATGGCAGGTTTG
bsh	bile salt hydrolase	2	5	Reverse	R1	TAGCTTCTTCTACTGTAGCGCA
bsh	bile salt hydrolase	2	5	Reverse	R2	GGACGTCAGCAACAGTCTC
bsh	bile salt hydrolase	2	5	Reverse	R3	TCGCTTCAGCAACTGAGGAAGC
bsh	bile salt hydrolase	2	5	Reverse	R4	TTGCCTCATCGATTGTTGCG
bsh	bile salt hydrolase	2	6	Forward	F1	ACCGTGGGTACTCTGCAAGTG
bsh	bile salt hydrolase	2	6	Forward	F2	CCCGTACATCCTGGGACA
bsh	bile salt hydrolase	2	6	Forward	F3	CCCGTGGATTCTTGGGC
bsh	bile salt hydrolase	2	6	Forward	F4	TCCTTGGTTGTTAGGGCAATGTGG
bsh	bile salt hydrolase	2	6	Forward	F5	CCCGTGGGTATTAGGACAAGC
bsh	bile salt hydrolase	2	6	Forward	F6	TCCGTGGATCCTCGGACA
bsh	bile salt hydrolase	2	6	Reverse	R1	CTGGGTTTGATCTGCAATGATCC
bsh	bile salt hydrolase	2	6	Reverse	R2	GGTATCACTGTCGGCGATGATC
bsh	bile salt hydrolase	2	6	Reverse	R3	CGACTCCCTGTCGGAGACGA
bsh	bile salt hydrolase	2	6	Reverse	R4	CTTTCCAGACCGATCAGCAATCA
bsh	bile salt hydrolase	2	6	Reverse	R5	CTCCTGCTGATCTGTAATCATCCAG
bsh	bile salt hydrolase	2	6	Reverse	R6	TAGCGCTGTGGGTGTCA
bsh	bile salt hydrolase	2	7	Forward	F1	GAACTTCCCGGGCAATGCC
bsh	bile salt hydrolase	2	7	Forward	F2	GAATTTCCCTGGAAATGCCCA
bsh	bile salt hydrolase	2	7	Forward	F3	AAATTTCCCTGGGAATGCGC
bsh	bile salt hydrolase	2	7	Forward	F4	CAACTTCCCGGACAACGCG
bsh	bile salt hydrolase	2	7	Reverse	R1	CCTCCTTCACCTCGGCCAC
bsh	bile salt hydrolase	2	7	Reverse	R2	CTTCCTTGGCTTCAGCCAC
bsh	bile salt hydrolase	2	7	Reverse	R3	ACGTACGAGCTTCTTCCACG
bsh	bile salt hydrolase	2	7	Reverse	R4	ATGCTCTTGCTTCGAAGACA
bsh	bile salt hydrolase	2	8	Forward	F1	ACAATGCCGACTACAAGCCCG
bsh	bile salt hydrolase	2	8	Forward	F2	GGTATGCCCAGTATGCGG
bsh	bile salt hydrolase	2	8	Forward	F3	GCAACGCCGACTACAAGC
bsh	bile salt hydrolase	2	8	Forward	F4	GCAACGCTTACTATCAGGAGACTC
bsh	bile salt hydrolase	2	8	Reverse	R1	CAAATGGCGATACGTTGTCCTTG
bsh	bile salt hydrolase	2	8	Reverse	R2	CATAGGCGGCCACGTTG
bsh	bile salt hydrolase	2	8	Reverse	R3	CAAAGGGACTGATGTTTGCTTTGG
bsh	bile salt hydrolase	2	8	Reverse	R4	CGAACGACGCGACGTTCG
bsh	bile salt hydrolase	2	9	Forward	F1	GGTCTCAGTATGGCCGGTCTTA
bsh	bile salt hydrolase	2	9	Forward	F2	GGACTAGGAATGGCAGGATTGA
bsh	bile salt hydrolase	2	9	Forward	F3	GGCTTGAGCATGGCGG
bsh	bile salt hydrolase	2	9	Reverse	R1	ACGGAATCAGCTCAAAGCTG
bsh	bile salt hydrolase	2	9	Reverse	R2	ACGGGATGAACTCGAACGG
bsh	bile salt hydrolase	2	9	Reverse	R3	ATGGAATAAACTCGAACGGCG
bsh	bile salt hydrolase	2	10	Forward	F1	GTGCAAAGTACGCTCCAAGCC
bsh	bile salt hydrolase	2	10	Forward	F2	GCAAGGCATTCCCGCTG
bsh	bile salt hydrolase	2	10	Forward	F3	CTGACCAATTGCAGTTATCACCG
bsh	bile salt hydrolase	2	10	Forward	F4	CCGGACAGCAGGAATCG
bsh	bile salt hydrolase	2	10	Forward	F5	ACGAACAGTACCCGGTCTCC
bsh	bile salt hydrolase	2	10	Reverse	R1	CATGTAGTTGTTCAGACCGAACGA
bsh	bile salt hydrolase	2	10	Reverse	R2	TTGGTAATTAGCCAGGTTCGTC
bsh	bile salt hydrolase	2	10	Reverse	R3	CAGGTAGTTGCGCAGGTTCTC
bsh	bile salt hydrolase	2	10	Reverse	R4	GCAGTAGAACGAGAGGTTGTTG
bsh	bile salt hydrolase	2	10	Reverse	R5	CATGTAGTTGCGCAGGTTCTC
bsh	bile salt hydrolase	2	11	Forward	F1	TTGTGTTGGAATCTGTGGCTAGTG
bsh	bile salt hydrolase	2	11	Forward	F2	TGACTGTTGAATCCACCGC
bsh	bile salt hydrolase	2	11	Reverse	R1	TTGGTGAAAGGTGACGGTAG
bsh	bile salt hydrolase	2	11	Reverse	R2	CAGGTGCAACACTACGATAGTTAC
bsh	bile salt hydrolase	2	12	Forward	F1	AGAAGGGACTGTATATGGCGG
bsh	bile salt hydrolase	2	12	Forward	F2	AGAAGGGCCTCAGCATGG
bsh	bile salt hydrolase	2	12	Reverse	R1	TTCGAACGGCGTGATGTTCG
bsh	bile salt hydrolase	2	12	Reverse	R2	TTCAAACGAGGTGACGTTCGTC
bsh	bile salt hydrolase	2	12	Reverse	R3	CTCGTAGGGCGCCAGGTTC
bsh	bile salt hydrolase	3	1	Forward	F1	TCCGTGGATTCTTGGTCAATG
bsh	bile salt hydrolase	3	1	Forward	F2	TCCTTGGATCATGGGTCAGTGTG
bsh	bile salt hydrolase	3	1	Forward	F3	CCCATGGATCCTTACACAGTGTG
bsh	bile salt hydrolase	3	1	Forward	F4	CCCTTGGATTCTTGGAACTTGTG
bsh	bile salt hydrolase	3	1	Forward	F5	ACCGTGGATACTGTCACTATGC
bsh	bile salt hydrolase	3	1	Reverse	R1	CAGCCATCAACCAATGTAATGG
bsh	bile salt hydrolase	3	1	Reverse	R2	CTGCAATGATCCAGTGAAGCTG
bsh	bile salt hydrolase	3	1	Reverse	R3	CGGCTATAATCCAGTGAAGCTG
bsh	bile salt hydrolase	3	1	Reverse	R4	CTGCAATGATCCAGTGAAGCTGC
bsh	bile salt hydrolase	3	1	Reverse	R5	CAGCCATCAACCAATGTAAAGGAG
bsh	bile salt hydrolase	3	1	Reverse	R6	CCGAAATGATCCAATGGAGCTGTG
bsh	bile salt hydrolase	3	2	Forward	F1	GGAAATGCTGCTTATTCTGAGG
bsh	bile salt hydrolase	3	2	Forward	F2	GGAAATGCTGTTTATGCCGCG
bsh	bile salt hydrolase	3	2	Forward	F3	GGAAATGCAGTCTATGCAGAACCAG
bsh	bile salt hydrolase	3	2	Forward	F4	GGAAATGCCAGCTACAAGAAGCC
bsh	bile salt hydrolase	3	2	Forward	F5	GGAAATGCCGCGTATCAGG
bsh	bile salt hydrolase	3	2	Forward	F6	GGCAATGCGGCATATGAAGAGG
bsh	bile salt hydrolase	3	2	Reverse	R1	GTTCAAGAAGCTCGCGAACTTCAAC
bsh	bile salt hydrolase	3	2	Reverse	R2	CTGCCAGCTTCTCTCTCGC
bsh	bile salt hydrolase	3	2	Reverse	R3	TATCCAGTGCCACCCTTGC
bsh	bile salt hydrolase	3	2	Reverse	R4	TCTTAAGAAGCTGGCGTGCTTC
bsh	bile salt hydrolase	3	2	Reverse	R5	GATCAAGAAGCTCACGAACTTC
bsh	bile salt hydrolase	3	2	Reverse	R6	TTGAGAGTCTCTGGCGGGC
bsh	bile salt hydrolase	3	3	Forward	F1	GAAGCTGGTAGGGATAATGTTGC
bsh	bile salt hydrolase	3	3	Forward	F2	AAACCGGATGTAACCAATGTTGCC
bsh	bile salt hydrolase	3	3	Forward	F3	AAACCGGAGAAAGACAATATCGCG
bsh	bile salt hydrolase	3	3	Forward	F4	ATCGACGGCAGGGACAACG
bsh	bile salt hydrolase	3	3	Reverse	R1	GCTTCTGTCACGTTTGCACAC
bsh	bile salt hydrolase	3	3	Reverse	R2	GCTTCCGCAAGCGAAGC
bsh	bile salt hydrolase	3	3	Reverse	R3	ACCTCGTCCAGATCCGCA
bsh	bile salt hydrolase	3	3	Reverse	R4	GCTTCTTTAAGCGTTGCACA
bsh	bile salt hydrolase	3	4	Forward	F1	CTTTGTAGGGAATGCAGTCTATCAGG
bsh	bile salt hydrolase	3	4	Forward	F2	CTTTGTCGGAAACGCCGC
bsh	bile salt hydrolase	3	4	Forward	F3	CTTCGTTGGCAATGCGGCTTA
bsh	bile salt hydrolase	3	4	Forward	F4	TTTCGTGGGAAATGCAGCG
bsh	bile salt hydrolase	3	4	Forward	F5	CTTCGTAGGAAACGCTGTCTAC
bsh	bile salt hydrolase	3	4	Reverse	R1	ACCGATGCGCACTGGGAAAG
bsh	bile salt hydrolase	3	4	Reverse	R2	ACTGTCGCACACTGCGATA
bsh	bile salt hydrolase	3	4	Reverse	R3	ACCGTAGCGCATAGTGACA
bsh	bile salt hydrolase	3	4	Reverse	R4	ATAGTTGCGCACCGGC
bsh	bile salt hydrolase	3	4	Reverse	R5	ACAGTGGCACACTTGCTTAA
bsh	bile salt hydrolase	3	5	Forward	F1	GTGGGACTTCCGTTCAATGA
bsh	bile salt hydrolase	3	5	Forward	F2	TGTGACACACCGTTCAGCGA
bsh	bile salt hydrolase	3	5	Forward	F3	GTCGGAACGCCCTTTGG
bsh	bile salt hydrolase	3	5	Forward	F4	ACCGATACGCCCTTTGACGA
bsh	bile salt hydrolase	3	5	Reverse	R1	TCTGCAACACATTCTACGGTGATG
bsh	bile salt hydrolase	3	5	Reverse	R2	TCCGATACCGATTCAACGGTTA
bsh	bile salt hydrolase	3	5	Reverse	R3	TCCTTCGTGCATTCCAGC
bsh	bile salt hydrolase	3	5	Reverse	R4	TCCCGAACCGATTCGACCG
bsh	bile salt hydrolase	3	6	Forward	F1	AGAAGCAAGAGCCCTTCTTGAGA
bsh	bile salt hydrolase	3	6	Forward	F2	CGAGGCAAGGGTGGCA
bsh	bile salt hydrolase	3	6	Forward	F3	GGAAGCCAGAGTATTGTTATCCCA
bsh	bile salt hydrolase	3	6	Forward	F4	TGAAGCAAGGAGGATGCTTTCC
bsh	bile salt hydrolase	3	6	Forward	F5	GGAAGCGAAAGACTGTCTGG
bsh	bile salt hydrolase	3	6	Reverse	R1	AGGATCGTCATAGATGTGCATTCC
bsh	bile salt hydrolase	3	6	Reverse	R2	CGGATTGTCATAAACCTTCATTCCGG
bsh	bile salt hydrolase	3	6	Reverse	R3	CGGATTGTCATACACATGCAAG
bsh	bile salt hydrolase	3	6	Reverse	R4	CGGGTTGTCATAGATCTTCAGTC
bsh	bile salt hydrolase	3	6	Reverse	R5	CGGATTCTCGTACACATGCAG
bsh	bile salt hydrolase	3	7	Forward	F1	AACTTTGCAGGCTTAGCTGA
bsh	bile salt hydrolase	3	7	Forward	F2	AATTTCGTGGGCAACGCATA
bsh	bile salt hydrolase	3	7	Forward	F3	AATTTCGCGGGTAACGCCG
bsh	bile salt hydrolase	3	7	Forward	F4	AACTTTGTTGGTAATGCGGC
bsh	bile salt hydrolase	3	7	Forward	F5	AACTTTGTCGGCAATGCGG
bsh	bile salt hydrolase	3	7	Reverse	R1	GGGTTAACAGCGTCCGG
bsh	bile salt hydrolase	3	7	Reverse	R2	TGCCAAGAAGCGCCTTTGC
bsh	bile salt hydrolase	3	7	Reverse	R3	CATCAAGCTTAGCTCTTGCTTCGC
bsh	bile salt hydrolase	3	7	Reverse	R4	TTCCAATCAACTCCCTTGCC
bsh	bile salt hydrolase	3	7	Reverse	R5	GATCAAGCAATTCACGCGC
bsh	bile salt hydrolase	3	8	Forward	F1	CCATCAGTGATGCCGAAAGGTTATTG
bsh	bile salt hydrolase	3	8	Forward	F2	CGTTAGATGAGGTGCGGGA
bsh	bile salt hydrolase	3	8	Reverse	R1	ATATGCAGTCCGTCTTTCATGG
bsh	bile salt hydrolase	3	8	Reverse	R2	ATATCCAGTCCTTCCTCTACAACC
bsh	bile salt hydrolase	3	9	Forward	F1	CAGGAAATGCGGATTACAAGGA
bsh	bile salt hydrolase	3	9	Forward	F2	CTGGAAATGCCGACTATAAGGAG
bsh	bile salt hydrolase	3	9	Reverse	R1	TTACAGTAGCGCATTGACCAAG
bsh	bile salt hydrolase	3	9	Reverse	R2	TAACAGTGGCACATTGCCCTAA
bsh	bile salt hydrolase	3	10	Forward	F1	GCAGTTCAGCGACAAGCTCC
bsh	bile salt hydrolase	3	10	Forward	F2	GCCGTTTGCTCCGAATCTGC
bsh	bile salt hydrolase	3	10	Forward	F3	GCCGTTCAGCGAACGC
bsh	bile salt hydrolase	3	10	Forward	F4	TCCGTTCAGTGAAATGCTTCC
bsh	bile salt hydrolase	3	10	Forward	F5	GCCTTTCAGCCCGCAGATG
bsh	bile salt hydrolase	3	10	Reverse	R1	ATTATCATAGACGAAGATCCCGTCGC
bsh	bile salt hydrolase	3	10	Reverse	R2	GTCATCGTAGACCTGCACGC
bsh	bile salt hydrolase	3	10	Reverse	R3	ATCGTCGTAGACCTTCAGACCATC
bsh	bile salt hydrolase	3	10	Reverse	R4	ATTATCCCAGACATGAAGGCCG
bsh	bile salt hydrolase	3	10	Reverse	R5	GTTGTCATAGACCTTGAGTCCG
bsh	bile salt hydrolase	3	11	Forward	F1	TTGCACCAAAGACCAAATTGCC
bsh	bile salt hydrolase	3	11	Forward	F2	AACGCAGAATGTTGCCCAG
bsh	bile salt hydrolase	3	11	Forward	F3	TCTTGTCCAGGTGGCGC
bsh	bile salt hydrolase	3	11	Forward	F4	CAGGGACAACGTTGCGCA
bsh	bile salt hydrolase	3	11	Reverse	R1	AAGCTGTGCCGTTGGAAGC
bsh	bile salt hydrolase	3	11	Reverse	R2	GAGCTGACCTGACGGCATTTG
bsh	bile salt hydrolase	3	11	Reverse	R3	GAGACTTGCGGCAGGCA
bsh	bile salt hydrolase	3	11	Reverse	R4	GAGTTGGGCACTTGGTAGGTGG
bsh	bile salt hydrolase	4	1	Forward	F1	GGTTTAGGTATCGCTGGATTGA
bsh	bile salt hydrolase	4	1	Forward	F2	GGGTTGAGTATGGCAGGAC
bsh	bile salt hydrolase	4	1	Forward	F3	GGATTGAGTATGGCAGGACTG
bsh	bile salt hydrolase	4	1	Forward	F4	GGGCTAAGTATGGCAGGATTAA
bsh	bile salt hydrolase	4	1	Forward	F5	GGATTGAGTATGGCTGGGC
bsh	bile salt hydrolase	4	1	Forward	F6	GGTTTAAGCATGGCTGGGTTA
bsh	bile salt hydrolase	4	1	Reverse	R1	TCTTCGACAGTAGCGCATTG
bsh	bile salt hydrolase	4	1	Reverse	R2	TCGTCTATGGTTGAGCATTGC
bsh	bile salt hydrolase	4	1	Reverse	R3	TCGTCTACAGTTGCGCATTG
bsh	bile salt hydrolase	4	1	Reverse	R4	TCAGCTACTGTGCTGCATTG
bsh	bile salt hydrolase	4	1	Reverse	R5	TCTCCTACTGTTGAGCATTGTC
bsh	bile salt hydrolase	4	2	Forward	F1	CTAGGACAATGCGCTACCG
bsh	bile salt hydrolase	4	2	Forward	F2	TTGGGCCAATGCTCTACTGTA
bsh	bile salt hydrolase	4	2	Forward	F3	TTGGGACAATGCTCTACTGTAG
bsh	bile salt hydrolase	4	2	Forward	F4	CTCAGCCAATGTTCTACGGTG
bsh	bile salt hydrolase	4	2	Reverse	R1	CCAGCAGCCAGTGCAAA
bsh	bile salt hydrolase	4	2	Reverse	R2	CAATCATCCAATGCAATGGCG
bsh	bile salt hydrolase	4	2	Reverse	R3	CCAACAGCCAATGGAGAGG
baiCD	bile acid-inducible operon protein CD	N/A	1	Forward	F1	CAATCGGATCTTCTCCGATTACC
baiCD	bile acid-inducible operon protein CD	N/A	1	Forward	F2	CAATCGGTGCAGAGTCAATCATTC
baiCD	bile acid-inducible operon protein CD	N/A	1	Forward	F3	CCACTGGTGCGGTTGCTTTAAA
baiCD	bile acid-inducible operon protein CD	N/A	1	Forward	F4	CAGTAGGCTCTACCTATGCGCTG
baiCD	bile acid-inducible operon protein CD	N/A	1	Forward	F5	CAATCGGTTCTTCTCCGATTACGA
baiCD	bile acid-inducible operon protein CD	N/A	1	Reverse	R1	ATCCGCTGTTTCCAGTCCTAC
baiCD	bile acid-inducible operon protein CD	N/A	1	Reverse	R2	TTCTGCGACTTCCGTACCAA
baiCD	bile acid-inducible operon protein CD	N/A	1	Reverse	R3	TTGAGCAGTTTCTAAGCCTACC
baiCD	bile acid-inducible operon protein CD	N/A	1	Reverse	R4	TTCTGCTGTTTCCATGCCGAC
baiCD	bile acid-inducible operon protein CD	N/A	1	Reverse	R5	TTCTGCAGTTTCCACACCAACC
baiCD	bile acid-inducible operon protein CD	N/A	1	Reverse	R6	GTCTGCTGTTTCCAGACCAAC
baiCD	bile acid-inducible operon protein CD	N/A	2	Forward	F1	GTGGATGAAGTGATCCTTGCAGTC
baiCD	bile acid-inducible operon protein CD	N/A	2	Forward	F2	CCAGATGAAGTTATAGTAGCGGTAGG
baiCD	bile acid-inducible operon protein CD	N/A	2	Forward	F3	CCCGATGTGGTTATATTAGCAACAGG
baiCD	bile acid-inducible operon protein CD	N/A	2	Forward	F4	CCAGATGAGGTCATTCTTGCAA
baiCD	bile acid-inducible operon protein CD	N/A	2	Reverse	R1	CCCACTAAACCGCCACCGATAATAA
baiCD	bile acid-inducible operon protein CD	N/A	2	Reverse	R2	CCAACTAATCCACAACCAACTACTGC
baiCD	bile acid-inducible operon protein CD	N/A	2	Reverse	R3	CCTACTAATCCTCCACCTACTACTAC
baiCD	bile acid-inducible operon protein CD	N/A	2	Reverse	R4	CCTACTAACCCACCACCAATGACAG
baiCD	bile acid-inducible operon protein CD	N/A	2	Reverse	R5	CCAACAAGTCCTCCGCC
baiCD	bile acid-inducible operon protein CD	N/A	3	Forward	F1	CCAGCGATTCCGGGAATTG
baiCD	bile acid-inducible operon protein CD	N/A	3	Forward	F2	CTGAACCTGGAAGGCATAGAGAG
baiCD	bile acid-inducible operon protein CD	N/A	3	Forward	F3	CCTCCAGTAGAAGGCGTTCTGA
baiCD	bile acid-inducible operon protein CD	N/A	3	Forward	F4	CCAGACATTGCAGGGAGTAAC
baiCD	bile acid-inducible operon protein CD	N/A	3	Reverse	R1	CGTGATTCCTTTGGATGCCAGA
baiCD	bile acid-inducible operon protein CD	N/A	3	Reverse	R2	CTTGTGTCCTGCCGAAGC
baiCD	bile acid-inducible operon protein CD	N/A	3	Reverse	R3	TTGATTTCCACGTTCAACCAGC
baiCD	bile acid-inducible operon protein CD	N/A	3	Reverse	R4	CTCACCACCAGTTTCTGCC
baiCD	bile acid-inducible operon protein CD	N/A	4	Forward	F1	TGCAGTGGTAATTGGCGGAG
baiCD	bile acid-inducible operon protein CD	N/A	4	Forward	F2	CGTATGCGTGATCGGAGGC
baiCD	bile acid-inducible operon protein CD	N/A	4	Forward	F3	TGTGGTTATTATCGGTGGTGGAC
baiCD	bile acid-inducible operon protein CD	N/A	4	Forward	F4	AGTCGTTATTGTCGGCGG
baiCD	bile acid-inducible operon protein CD	N/A	4	Forward	F5	TGTGGCGGTAATCGGATGTGG
baiCD	bile acid-inducible operon protein CD	N/A	4	Reverse	R1	CCGCCAAGCTTCTGCATCA
baiCD	bile acid-inducible operon protein CD	N/A	4	Reverse	R2	TCATGCAGGCTTTCCATTACAC
baiCD	bile acid-inducible operon protein CD	N/A	4	Reverse	R3	TTTGCCAGTGAGGACTGTGA
baiCD	bile acid-inducible operon protein CD	N/A	4	Reverse	R4	TGGTGAAGGCTTTCCATAACAC
baiCD	bile acid-inducible operon protein CD	N/A	4	Reverse	R5	TGCTTGAACTCCGGATTCATGA
baiCD	bile acid-inducible operon protein CD	N/A	5	Forward	F1	ATACGGAGGTTACTCCAGAGC
baiCD	bile acid-inducible operon protein CD	N/A	5	Forward	F2	ATACGCCCGTGACGCCA
baiCD	bile acid-inducible operon protein CD	N/A	5	Forward	F3	CAACTCCAGTTACAGCGGATGTTA
baiCD	bile acid-inducible operon protein CD	N/A	5	Reverse	R1	GCATCCGATAACTGCCACATG
baiCD	bile acid-inducible operon protein CD	N/A	5	Reverse	R2	CCCTCCAATAATAACGACTCGACC
baiCD	bile acid-inducible operon protein CD	N/A	5	Reverse	R3	TCCACCTATAACTACCACATCTCCAC
baiCD	bile acid-inducible operon protein CD	N/A	6	Forward	F1	TGATCGGAGGCGGTCTGG
baiCD	bile acid-inducible operon protein CD	N/A	6	Forward	F2	TCATCGGAGGCGGTCTGG
baiCD	bile acid-inducible operon protein CD	N/A	6	Reverse	R1	AACACTCTCTGTCACGCAAG
baiCD	bile acid-inducible operon protein CD	N/A	6	Reverse	R2	GACCTGCTCCAATACACAGG
baiCD	bile acid-inducible operon protein CD	N/A	6	Reverse	R3	CATCTTCATCATCACCGCGA
baiCD	bile acid-inducible operon protein CD	N/A	6	Reverse	R4	CAGCGATTCCATCACACAGA
baiCD	bile acid-inducible operon protein CD	N/A	7	Forward	F1	ATGAGGTAGTTGCTGCAATAGG
baiCD	bile acid-inducible operon protein CD	N/A	7	Forward	F2	ATGCACTCATTGTTGCGATTGG
baiCD	bile acid-inducible operon protein CD	N/A	7	Forward	F3	ATGCCGTGATTGTTGCAGTTGG
baiCD	bile acid-inducible operon protein CD	N/A	7	Reverse	R1	CCAACAAGACCACCACCAATAATGAC
baiCD	bile acid-inducible operon protein CD	N/A	7	Reverse	R2	CCTACAAGTCCACCACCAATTACTAC
baiCD	bile acid-inducible operon protein CD	N/A	7	Reverse	R3	CCAACAAGTCCTCCGCC
baiCD	bile acid-inducible operon protein CD	N/A	8	Forward	F1	TCCCATGACGTGCTTGCCG
baiCD	bile acid-inducible operon protein CD	N/A	8	Forward	F2	TCCCATCAGGTGCTGGGC
baiCD	bile acid-inducible operon protein CD	N/A	8	Forward	F3	TCTCATGATGTACTTTCAGGGAAGGC
baiCD	bile acid-inducible operon protein CD	N/A	8	Reverse	R1	CTTGCAGCCGCTTTCCGC
baiCD	bile acid-inducible operon protein CD	N/A	8	Reverse	R2	TTCCGAAGCCTTACCATGCA
baiCD	bile acid-inducible operon protein CD	N/A	8	Reverse	R3	AGCTTCTGCCTTTCCATGAAGA

## Sheet: Supp Table S3
Supplementary Table S3: Multiple reaction monitoring (MRM) parameters used for the tandem mass spectrometry (MS/MS) analysis of four sugar probes
Probe	Precursor ion Q1	Product ion (Q3)	Cone Voltage (V)	Collision Energy (V)
Mannitol	181.15	101.05	21	16
Lactulose	341.19	161.12	15	10
Sucrose	341.19	179.17	33	16
Sucralose	395.1	359.07	27	10
